# Supplementary material for: Fungal Community Composition as Affected by Litter Chemistry and Weather during Four Years of Litter Decomposition in Rainshadow Coastal Douglas-Fir Forests
Source: J Fungi (Basel). 2022 Jul 16;8(7):735. doi: 10.3390/jof8070735 (PMC9323820; doi:10.3390/jof8070735)
Supplement: Supplementary file 1 [file jof-08-00735-s001.zip]

Archive with 1 entries (1 files):
- jof-1758396-supplementary.pdf
